# Supplementary material for: First-Principles Study of Adsorption of CH4 on a Fluorinated Model NiF2 Surface
Source: Materials (Basel). 2024 Apr 27;17(9):2062. doi: 10.3390/ma17092062 (PMC11084772; doi:10.3390/ma17092062)
Supplement: Supplementary file 1 [file materials-17-02062-s001.zip]

Archive with 1 entries (1 files):
- materials-2960233-supplementary.pdf
